# Supplementary material for: Dual-Emitting Molecularly Imprinted Nanopolymers for the Detection of CA19-9
Source: Biomedicines. 2025 Jul 3;13(7):1629. doi: 10.3390/biomedicines13071629 (PMC12292350; doi:10.3390/biomedicines13071629)
Supplement: Supplementary file 1 [file biomedicines-13-01629-s001.zip]

Archive with 1 entries (1 files):
- biomedicines-3649176-supplementary.pdf
